# Supplementary material for: Effect of COVID-19 Lockdown on Dietary Habits and Lifestyle of Food Science Students and Professionals from Spain
Source: Nutrients. 2021 Apr 28;13(5):1494. doi: 10.3390/nu13051494 (PMC8146598; doi:10.3390/nu13051494)
Supplement: Supplementary file 1 [file nutrients-13-01494-s001.zip]

Archive with 1 entries (1 files):
- nutrients-1181144-supplementary.pdf
